# Supplementary material for: Astaxanthin Alleviates Foam Cell Formation and Promotes Cholesterol Efflux in Ox-LDL-Induced RAW264.7 Cells via CircTPP2/miR-3073b-5p/ABCA1 Pathway
Source: Molecules. 2023 Feb 10;28(4):1701. doi: 10.3390/molecules28041701 (PMC9961242; doi:10.3390/molecules28041701)
Supplement: Supplementary file 1 [file molecules-28-01701-s001.zip]

Archive with 1 entries (1 files):
- molecules-2151618-supplementary.pdf
